# Supplementary material for: Microbiomics and volatile metabolomics-based investigation of changes in quality and flavor of oat (Avena sativa L.) silage at different stages
Source: Front Plant Sci. 2023 Nov 6;14:1278715. doi: 10.3389/fpls.2023.1278715 (PMC10657850; doi:10.3389/fpls.2023.1278715)
Supplement: Supplementary Table 3 — The flavor substances in the top 50 differential metabolites identified by VIP (VIP > 1.0) and P-value (P-value < 0.05). [file Table_3.xlsx]

## Sheet: Sheet1
Compounds	Class I	Odor	VIP	Type
Butanoic Acid, 3-methyl-	Acid	sour, stinky, feet, sweaty, cheese, tropical	1.31801	down
2-Nonenal, (E)-	Aldehyde	fatty, green, cucumber, aldehydic, citrus	1.31753	down
3-Cyclohexen-1-ol, 1-methyl-4-(1-methylethyl)-	Terpenoids	dry, woody, musty	1.31717	down
Pyrazine, 2,5-dimethyl-	Heterocyclic compound	cocoa, roasted, nuts, roast, beef, woody, grass, medical	1.31559	down
Cyclohexanone, 5-methyl-2-(1-methylethyl)-	Terpenoids	minty	1.31491	down
Acetic Acid, phenoxy-	Acid	sour, sweet	1.31439	down
Pyrazine, trimethyl-	Heterocyclic compound	nutty, skin, earthy, powdery, cocoa, baked, potato, roasted, peanut, hazelnut, musty	1.31372	up
2-Acetylbenzofuran	Heterocyclic compound	sweet, coumarinic, floral, orangeflower, tropical, neroli, lactonic, honeysuckle, honey	1.31369	down
TetraSulfur compounds, dimethyl	Sulfur compounds	garlic, meaty	1.31367	down
BenzeneacetAldehyde, .alpha.-(2-methylpropylidene)-	Aldehyde	sweet, cocoa, nutty, rose, powdery	1.31347	up
3-Hexen-1-ol, (Z)-	Alcohol	fresh, green, grass, foliage, vegetable, herbal, oily	1.3134	up
Benzeneacetic acid, 2-methylpropyl ester	Ester	sweet, floral, honey, chocolate, amber	1.31323	down
3-Phenylpropanol	Alcohol	sweet, spicy, cinnamyl, mignonette, hyacinth, balsam	1.31164	down
2-Propenoic acid, 3-phenyl-, ethyl ester, (E)-	Ester	floral, honey, balsamic	1.31125	down
2-Propenal, 3-(2-furanyl)-	Heterocyclic compound	green, grassy, fruity, spicy, vanilla, nutty, woody, cinnamon	1.31069	down
3-Octanol	Alcohol	earthy, mushroom, herbal, melon, citrus, woody, spicy, minty	1.31069	down
Butanoic acid, 2-methyl-, hexyl ester	Ester	green, waxy, fruity, apple, spicy, tropical	1.31045	down
2-Propenoic Acid, 3-phenyl-	Acid	balsam, sweet, storax	1.31044	down
Phenol, 4-(2-propenyl)-	Aromatics	phenolic, medicil, herbal	1.31035	up
2-Undecanone, 6,10-dimethyl-	Ketone	dry, musty	1.31015	up
Ethanone, 1-(4-ethylphenyl)-	Ketone	floral, hawthorn	1.30935	down
2-Buten-1-ol, 3-methyl-, acetate	Ester	sweet, fresh, banana, fruity, jasmin, ripe heliotrope, balsam	1.30933	down
2,3-Dimethyl-5-ethylpyrazine	Heterocyclic compound	burnt, popcorn, roasted, cocoa	1.30909	up
Propanoic acid, 2-methyl-, 2-phenylethyl ester	Ester	floral, fruity, rose, tea, rose, peach, pastry	1.30882	down
Ethanone, 1-(2,4-dimethylphenyl)-	Ketone	floral, woody, sweet, mimosa, minty	1.30856	up
Phenol, 4-ethyl-2-methoxy-	Phenol	clove, candy	1.30856	down
Butanethioic acid, 3-methyl-, S-(1-methylpropyl) ester	Ester	spicy, galbanum, green, herbal	1.30757	down
Isoquinoline	Heterocyclic compound	sweet, balsam, herbal, benzaldehyde, anise	1.30698	down
