# Supplementary material for: Microbiomics and volatile metabolomics-based investigation of changes in quality and flavor of oat (Avena sativa L.) silage at different stages
Source: Front Plant Sci. 2023 Nov 6;14:1278715. doi: 10.3389/fpls.2023.1278715 (PMC10657850; doi:10.3389/fpls.2023.1278715)
Supplement: Supplementary Table 4 — Flavor substances contained in the top 10 highest number of sensory flavor profiles annotated to differential metabolites identified by the comparison group based on screening criteria. [file Table_4.xlsx]

## Sheet: Sheet1
Compounds	Class	Odor	VIP	Type
Acetic Acid, phenoxy-	Acid	sweet	1.31439	down
2-Acetylbenzofuran	Heterocyclic compound	sweet	1.31369	down
BenzeneacetAldehyde, .alpha.-(2-methylpropylidene)-	Aldehyde	sweet	1.31347	up
Benzeneacetic acid, 2-methylpropyl ester	Ester	sweet	1.31323	down
3-Phenylpropanol	Alcohol	sweet	1.31164	down
2-Propenoic Acid, 3-phenyl-	Acid	sweet	1.31044	down
2-Buten-1-ol, 3-methyl-, acetate	Ester	sweet	1.30933	down
Ethanone, 1-(2,4-dimethylphenyl)-	Ketone	sweet	1.30856	up
Isoquinoline	Heterocyclic compound	sweet	1.30698	down
Cyclohexene, 4-ethenyl-4-methyl-3-(1-methylethenyl)-1-(1-methylethyl)-, (3R-trans)-	Terpenoids	sweet	1.30473	down
2-Nonenal, (E)-	Aldehyde	green	1.31753	down
3-Hexen-1-ol, (Z)-	Alcohol	green	1.3134	up
2-Propenal, 3-(2-furanyl)-	Heterocyclic compound	green	1.31069	down
Butanoic acid, 2-methyl-, hexyl ester	Ester	green	1.31045	down
Butanethioic acid, 3-methyl-, S-(1-methylpropyl) ester	Ester	green	1.30757	down
(3R,6R)-2,2,6-Trimethyl-6-vinyltetrahydro-2H-pyran-3-ol	Heterocyclic compound	green	1.30525	down
1-Hexanol	Alcohol	green	1.3019	up
2-Nonanone, 3-(hydroxymethyl)-	Ketone	green	1.29764	up
2-Nonen-1-ol, (E)-	Alcohol	green	1.28969	down
Acetic acid, nonyl ester	Ester	green	1.28948	down
2-Buten-1-ol, 3-methyl-, acetate	Ester	fruity	1.30933	down
2-Propenal, 3-(2-furanyl)-	Heterocyclic compound	fruity	1.31069	down
Butanoic acid, 2-methyl-, hexyl ester	Ester	fruity	1.31045	down
1-Hexanol	Alcohol	fruity	1.3019	up
Acetic acid, nonyl ester	Ester	fruity	1.28948	down
Propanoic acid, 2-methyl-, 2-phenylethyl ester	Ester	fruity	1.30882	down
Formic acid, octyl ester	Ester	fruity	1.30451	down
Cubenene	Terpenoids	fruity	1.29565	down
Quinoxaline, 2-methyl-	Heterocyclic compound	fruity	1.29432	down
(6,6-dimethyl-2-bicyclo[3.1.1]hept-2-enyl)methyl 2-methylpropanoate	Ester	fruity	1.28345	down
2-Acetylbenzofuran	Heterocyclic compound	floral	1.31369	down
Benzeneacetic acid, 2-methylpropyl ester	Ester	floral	1.31323	down
Ethanone, 1-(2,4-dimethylphenyl)-	Ketone	floral	1.30856	up
Propanoic acid, 2-methyl-, 2-phenylethyl ester	Ester	floral	1.30882	down
2-Propenoic acid, 3-phenyl-, ethyl ester, (E)-	Ester	floral	1.31125	down
Ethanone, 1-(4-ethylphenyl)-	Ketone	floral	1.30935	down
1-Nonanol	Alcohol	floral	1.3038	down
Phenol, 2-methoxy-4-(1-propenyl)-	Phenol	floral	1.29732	down
Acetic Acid, cinnamyl ester	Acid	floral	1.28756	down
3-Cyclohexene-1-carboxAldehyde, 4-(4-methyl-3-pentenyl)-	Aldehyde	floral	1.2854	up
Ethanone, 1-(2,4-dimethylphenyl)-	Ketone	woody	1.30856	up
Cyclohexene, 4-ethenyl-4-methyl-3-(1-methylethenyl)-1-(1-methylethyl)-, (3R-trans)-	Terpenoids	woody	1.30473	down
2-Propenal, 3-(2-furanyl)-	Heterocyclic compound	woody	1.31069	down
(6,6-dimethyl-2-bicyclo[3.1.1]hept-2-enyl)methyl 2-methylpropanoate	Ester	woody	1.28345	down
Phenol, 2-methoxy-4-(1-propenyl)-	Phenol	woody	1.29732	down
3-Cyclohexen-1-ol, 1-methyl-4-(1-methylethyl)-	Terpenoids	woody	1.31717	down
Pyrazine, 2,5-dimethyl-	Heterocyclic compound	woody	1.31559	down
3-Octanol	Alcohol	woody	1.31069	down
(-)-Myrtenol	Terpenoids	woody	1.28971	up
Butanoic Acid, 3-hydroxy-3-methyl-	Acid	woody	1.28815	up
Isoquinoline	Heterocyclic compound	herbal	1.30698	down
Cyclohexene, 4-ethenyl-4-methyl-3-(1-methylethenyl)-1-(1-methylethyl)-, (3R-trans)-	Terpenoids	herbal	1.30473	down
3-Hexen-1-ol, (Z)-	Alcohol	herbal	1.3134	up
Butanethioic acid, 3-methyl-, S-(1-methylpropyl) ester	Ester	herbal	1.30757	down
2-Nonanone, 3-(hydroxymethyl)-	Ketone	herbal	1.29764	up
3-Octanol	Alcohol	herbal	1.31069	down
Phenol, 4-(2-propenyl)-	Aromatics	herbal	1.31035	up
Cyclohexane, 1-ethenyl-1-methyl-2,4-bis(1-methylethenyl)-, (1.alpha.,2.beta.,4.beta.)-	Terpenoids	herbal	1.30244	down
4-Hexen-1-ol, 5-methyl-2-(1-methylethenyl)-, (R)-	Terpenoids	herbal	1.3003	down
2-Octanone	Ketone	herbal	1.27899	up
Butanoic acid, 2-methyl-, hexyl ester	Ester	waxy	1.31045	down
2-Nonen-1-ol, (E)-	Alcohol	waxy	1.28969	down
Acetic acid, nonyl ester	Ester	waxy	1.28948	down
Formic acid, octyl ester	Ester	waxy	1.30451	down
Cyclohexane, 1-ethenyl-1-methyl-2,4-bis(1-methylethenyl)-, (1.alpha.,2.beta.,4.beta.)-	Terpenoids	waxy	1.30244	down
Benzeneacetic acid, 4-(1,1-dimethylethyl)-, methyl ester	Ester	waxy	1.27803	down
Decanal	Aldehyde	waxy	1.27621	up
Tetradecanoic acid, ethyl ester	Ester	waxy	1.2684	up
Undecanal	Aldehyde	waxy	1.26718	down
Tetradecanoic Acid	Acid	waxy	1.26532	up
3-Phenylpropanol	Alcohol	spicy	1.31164	down
2-Propenal, 3-(2-furanyl)-	Heterocyclic compound	spicy	1.31069	down
Butanoic acid, 2-methyl-, hexyl ester	Ester	spicy	1.31045	down
Butanethioic acid, 3-methyl-, S-(1-methylpropyl) ester	Ester	spicy	1.30757	down
Cubenene	Terpenoids	spicy	1.29565	down
Phenol, 2-methoxy-4-(1-propenyl)-	Phenol	spicy	1.29732	down
Acetic Acid, cinnamyl ester	Acid	spicy	1.28756	down
3-Octanol	Alcohol	spicy	1.31069	down
Bicyclo[3.1.1]hept-3-en-2-one, 4,6,6-trimethyl-, (1S)-	Terpenoids	spicy	1.30016	down
2-Methoxy-4-vinylphenol	Aromatics	spicy	1.28591	down
2-Buten-1-ol, 3-methyl-, acetate	Ester	fresh	1.30933	down
3-Hexen-1-ol, (Z)-	Alcohol	fresh	1.3134	up
2-Nonanone, 3-(hydroxymethyl)-	Ketone	fresh	1.29764	up
1-Nonanol	Alcohol	fresh	1.3038	down
Cyclohexane, 1-ethenyl-1-methyl-2,4-bis(1-methylethenyl)-, (1.alpha.,2.beta.,4.beta.)-	Terpenoids	fresh	1.30244	down
Undecanal	Aldehyde	fresh	1.26718	down
Limonene oxide, cis-	Terpenoids	fresh	1.28198	down
1-Cyclohexene-1-carboxAldehyde, 4-(1-methylethenyl)-	Aldehyde	fresh	1.2689	up
.alpha.-Pinene	Terpenoids	fresh	1.2685	up
5,9-Undecadien-2-one, 6,10-dimethyl-, (E)-	Ketone	fresh	1.26267	up
2-Nonenal, (E)-	Aldehyde	citrus	1.31753	down
(3R,6R)-2,2,6-Trimethyl-6-vinyltetrahydro-2H-pyran-3-ol	Heterocyclic compound	citrus	1.30525	down
3-Cyclohexene-1-carboxAldehyde, 4-(4-methyl-3-pentenyl)-	Aldehyde	citrus	1.2854	up
3-Octanol	Alcohol	citrus	1.31069	down
Decanal	Aldehyde	citrus	1.27621	up
Undecanal	Aldehyde	citrus	1.26718	down
Limonene oxide, cis-	Terpenoids	citrus	1.28198	down
(E)-.beta.-Famesene	Terpenoids	citrus	1.26677	up
Cyclohexene, 1-methyl-4-(1-methylethylidene)-	Terpenoids	citrus	1.26668	up
2-Octen-1-ol, (E)-	Alcohol	citrus	1.25909	down
